# Supplementary material for: Where are the Penaeids crustins?
Source: PeerJ. 2023 Jul 20;11:e15596. doi: 10.7717/peerj.15596 (PMC10363340; doi:10.7717/peerj.15596)
Supplement: Table S3 — The sequence length and technology used to get it are also listed. [file peerj-11-15596-s003.csv]

Acc number	Name	name_type	KEY Taxon	Technology	Length Sequence	Crustin signature number
QOL09945	type Ia crustin cruIa-4	crustin	PENVA	RNAseq	96	030
UGN74323	crustin I-3	crustin	PENJA	Sanger	97	051			name_type:	crustin = Crustin or Carciin
QOL09944	type Ia crustin cruIa-3	crustin	PENVA	RNAseq	101	031				Antimicrobial = No crustin, Protein with AMP activity
QOL09948	type Ia crustin cruIa-7	crustin	PENVA	RNAseq	102	027				Other = Other protein, no associated to immune response
QOL09946	type Ia crustin cruIa-5	crustin	PENVA	RNAseq	102	029				uncharacterized = Defined as uncharacterizaed
QOL09947	type Ia crustin cruIa-6	crustin	PENVA	RNAseq	108	028
XP_027209751	uncharacterized protein LOC113803231	uncharacterized	PENVA	WGS	112	115
QOL09943	type Ia crustin cruIa-2	crustin	PENVA	RNAseq	114	032
XP_027208059	uncharacterized protein LOC113801828 isoform X2	uncharacterized	PENVA	WGS	114	118
ROT82064	putative antimicrobial peptide	antimicrobial	PENVA	WGS	114	120
XP_027208060	uncharacterized protein LOC113801830	uncharacterized	PENVA	WGS	114	119
XP_027208058	uncharacterized protein LOC113801828 isoform X1	uncharacterized	PENVA	WGS	116	118
UKP15100	crustin protein	crustin	PENMN	Sanger	117	048
ACV84092	crustin-like antimicrobial peptide	crustin	PENIN	Sanger	117	077
XP_027219667	antileukoproteinase-like	antimicrobial	PENVA	WGS	120	114
XP_027208057	LOW QUALITY PROTEIN: uncharacterized protein LOC113801827	uncharacterized	PENVA	WGS	121	133
XP_037772831	uncharacterized protein LOC119568401	uncharacterized	PENMO	WGS	123	204
AAL36896	putative antimicrobial peptide	antimicrobial	PENSE	Sanger	123	158
UGN74322	crustin I-2	crustin	PENJA	Sanger	124	052
XP_027209462	uncharacterized protein LOC113802963	uncharacterized	PENVA	WGS	125	177
QOL09952	type Ib crustin cruIb-1	crustin	PENVA	RNAseq	126	026
ATU82299	carcinin-like protein	crustin	PENVA	Sanger	126	087
XP_047486628	uncharacterized protein LOC125037512	uncharacterized	PENCH	WGS	126	109
QOL09963	type IIa crustin cruIIa-9	crustin	PENVA	RNAseq	127	018
QCQ82549	crustin fp1	crustin	PENPE	Sanger	130	059
XP_047468328	uncharacterized protein LOC125024570	uncharacterized	PENCH	WGS	130	111
XP_042882157	uncharacterized protein LOC122259453	uncharacterized	PENJA	WGS	131	161
QCQ82550	crustin fp2	crustin	PENPE	Sanger	133	058
XP_047502940	uncharacterized protein LOC125048321	uncharacterized	PENCH	WGS	134	110
AGA83302	crustin-like antimicrobial peptide	crustin	PENMO	Sanger	136	091
ADC32522	crustin-like peptide	crustin	PENMO	Sanger	136	096
ACL97378	crustin-like antimicrobial peptide	crustin	PENMO	Sanger	136	091
ACL97377	crustin-like antimicrobial peptide	crustin	PENMO	Sanger	136	097
ACL97376	crustin-like antimicrobial peptide	crustin	PENMO	Sanger	136	091
ACL97375	crustin-like antimicrobial peptide	crustin	PENMO	Sanger	136	098
ACL97374	crustin-like antimicrobial peptide	crustin	PENMO	Sanger	136	099
ABW82154	crustin-like protein	crustin	PENMO	Sanger	136	074
XP_037772832	uncharacterized protein LOC119568402	uncharacterized	PENMO	WGS	140	074
ACT82963	crustin-like antimicrobial peptide type 2	crustin	PENMO	Sanger	141	094
ADV17347	antimicrobial peptide	antimicrobial	PENMO	Sanger	141	095
AAL36898	putative antimicrobial peptide	antimicrobial	PENSE	Sanger	141	145
ACQ66004	crustin Pm1 antimicrobial peptide	crustin	PENMO	Sanger	145	074
ABO93323	crustin	crustin	PENSU	Sanger	146	008
XP_027224107	elastin-like	antimicrobial	PENVA	WGS	147	116
XP_047468330	probable glycoprotein hormone G-protein coupled receptor	other	PENCH	WGS	147	151
XP_027208056	uncharacterized protein LOC113801826	uncharacterized	PENVA	WGS	148	162
QOL09960	type IIa crustin cruIIa-6	crustin	PENVA	RNAseq	151	021
XP_027208063	uncharacterized protein LOC113801833	uncharacterized	PENVA	WGS	151	132
AAL36892	putative antimicrobial peptide	antimicrobial	PENVA	Sanger	151	108
XP_027213162	cuticle protein 64-like	other	PENVA	WGS	151	021
BBC42585	crustin type 9	crustin	PENJA	Sanger	152	036
XP_037772523	5'-3' exoribonuclease 2-like	other	PENMO	WGS	152	153
XP_047468346	uncharacterized protein LOC125024584	uncharacterized	PENCH	WGS	153	132
XP_037772379	uncharacterized protein LOC119568054	uncharacterized	PENMO	WGS	153	144
XP_037772556	uncharacterized protein LOC119568201 isoform X1	uncharacterized	PENMO	WGS	153	144
XP_042865729	probable glycoprotein hormone G-protein coupled receptor	other	PENJA	WGS	153	036
QOL09964	type IIa crustin cruIIa-10	crustin	PENVA	RNAseq	154	017
XP_047502711	uncharacterized protein LOC125048185 isoform X3	uncharacterized	PENCH	WGS	154	140
XP_047478805	uncharacterized protein LOC125031862	uncharacterized	PENCH	WGS	154	107
XP_047468345	uncharacterized protein LOC125024583	uncharacterized	PENCH	WGS	155	157
XP_047468348	uncharacterized protein LOC125024586	uncharacterized	PENCH	WGS	155	149
XP_047468347	uncharacterized protein LOC125024585	uncharacterized	PENCH	WGS	155	132
QOL09962	type IIa crustin cruIIa-8	crustin	PENVA	RNAseq	156	019
XP_047468302	uncharacterized protein LOC125024542	uncharacterized	PENCH	WGS	156	146
XP_047502715	uncharacterized protein LOC125048189	uncharacterized	PENCH	WGS	156	132
XP_047502716	uncharacterized protein LOC125048190	uncharacterized	PENCH	WGS	156	136
XP_037772366	uncharacterized protein LOC119568045	uncharacterized	PENMO	WGS	156	154
QOL09953	type Ib crustin cruIb-2	crustin	PENVA	RNAseq	157	025
XP_027208051	uncharacterized protein LOC113801820	uncharacterized	PENVA	WGS	157	132
XP_027222512	WAS/WASL-interacting protein family member 1-like	other	PENVA	WGS	158	141
XP_047468326	small cysteine and glycine repeat-containing protein 2-like	other	PENCH	WGS	159	168
XP_047468325	small cysteine and glycine repeat-containing protein 2-like	other	PENCH	WGS	159	160
XP_047468324	small cysteine and glycine repeat-containing protein 2-like	other	PENCH	WGS	159	160
XP_047502713	uncharacterized protein LOC125048188	uncharacterized	PENCH	WGS	160	140
XP_047502710	vicilin-like seed storage protein At2g28490 isoform X2	other	PENCH	WGS	160	140
XP_037772609	spore coat protein SP87-like isoform X16	other	PENMO	WGS	160	139
XP_047502712	uncharacterized protein LOC125048187	uncharacterized	PENCH	WGS	161	132
XP_047502709	uncharacterized protein LOC125048185 isoform X1	uncharacterized	PENCH	WGS	161	140
XP_037772616	uncharacterized protein LOC119568234	uncharacterized	PENMO	WGS	161	152
XP_037772615	uncharacterized protein LOC119568233	uncharacterized	PENMO	WGS	161	135
XP_037772617	uncharacterized protein LOC119568235	uncharacterized	PENMO	WGS	161	137
XP_037772780	small cysteine and glycine repeat-containing protein 2-like	other	PENMO	WGS	161	178
XP_037772588	uncharacterized protein LOC119568225	uncharacterized	PENMO	WGS	161	203
BBD52151	crustin 7	crustin	PENJA	Sanger	162	035
XP_042882197	nuclear pore complex protein Nup98-Nup96-like	other	PENJA	WGS	162	127
QOL09958	type IIa crustin cruIIa-4	crustin	PENVA	RNAseq	163	023
AAL36891	putative antimicrobial peptide	antimicrobial	PENVA	Sanger	163	108
AAL36894	putative antimicrobial peptide	antimicrobial	PENVA	Sanger	163	108
XP_042882185	pupal cuticle protein 20-like	other	PENJA	WGS	163	126
XP_027208055	small cysteine and glycine repeat-containing protein 2-like	other	PENVA	WGS	163	108
XP_027208066	DEAD-box ATP-dependent RNA helicase 52A-like	other	PENVA	WGS	163	024
XP_037772783	uncharacterized protein LOC119568381 isoform X2	uncharacterized	PENMO	WGS	164	143
XP_037772785	uncharacterized protein LOC119568381 isoform X4	uncharacterized	PENMO	WGS	164	143
XP_047503024	WAS/WASL-interacting protein family member 1-like	other	PENCH	WGS	164	134
XP_042882195	pupal cuticle protein 20-like	other	PENJA	WGS	164	126
XP_042882172	pupal cuticle protein 20-like isoform X13	other	PENJA	WGS	164	126
XP_042882190	pupal cuticle protein 20-like	other	PENJA	WGS	164	130
XP_042882187	pupal cuticle protein 20-like isoform X2	other	PENJA	WGS	164	130
XP_042882184	pupal cuticle protein 20-like	other	PENJA	WGS	164	130
XP_037772613	uncharacterized protein LOC119568231	uncharacterized	PENMO	WGS	165	132
XP_037772607	trihydrophobin-like isoform X14	other	PENMO	WGS	165	132
XP_027208050	trihydrophobin-like	other	PENVA	WGS	165	132
XP_047502708	uncharacterized protein LOC125048184	uncharacterized	PENCH	WGS	165	137
XP_047502705	uncharacterized protein LOC125048181 isoform X3	uncharacterized	PENCH	WGS	165	132
XP_037772383	uncharacterized protein LOC119568059	uncharacterized	PENMO	WGS	165	139
XP_037772346	uncharacterized protein LOC119568030	uncharacterized	PENMO	WGS	165	139
XP_037805208	uncharacterized protein LOC119599520	uncharacterized	PENMO	WGS	165	139
XP_047502707	glycine-rich protein HC1-like	other	PENCH	WGS	165	142
ABM63362	crustin	crustin	PENSC	Sanger	166	012
XP_037772605	uncharacterized protein LOC119568228 isoform X12	uncharacterized	PENMO	WGS	166	135
XP_037772606	uncharacterized protein LOC119568228 isoform X13	uncharacterized	PENMO	WGS	166	135
XP_042882194	interleukin enhancer-binding factor 3-B-like	other	PENJA	WGS	166	124
XP_027208065	ctenidin-1-like	other	PENVA	WGS	167	188
XP_042882193	DEAD-box ATP-dependent RNA helicase 52A-like	other	PENJA	WGS	167	126
XP_042882156	probable glycoprotein hormone G-protein coupled receptor	other	PENJA	WGS	167	035
XP_042882171	interleukin enhancer-binding factor 3-B-like isoform X12	other	PENJA	WGS	167	121
ABM63361	crustin	crustin	PENPA	Sanger	168	008
XP_042882169	WAS/WASL-interacting protein family member 1-like isoform X10	other	PENJA	WGS	168	126
XP_042882168	interleukin enhancer-binding factor 3-B-like isoform X9	other	PENJA	WGS	168	126
XP_042882182	keratin-associated protein 5-10-like	other	PENJA	WGS	168	122
XP_042882186	interleukin enhancer-binding factor 3-B-like isoform X1	other	PENJA	WGS	168	124
XP_042882183	trihydrophobin-like	other	PENJA	WGS	168	125
XP_042882180	trihydrophobin-like isoform X6	other	PENJA	WGS	168	121
XP_042882170	uncharacterized protein LOC122259455 isoform X11	uncharacterized	PENJA	WGS	168	121
XP_037772465	uncharacterized protein LOC119568138	uncharacterized	PENMO	WGS	168	163
XP_037772598	DEAD-box ATP-dependent RNA helicase 52A-like isoform X7	other	PENMO	WGS	169	135
AAL36895	putative antimicrobial peptide	antimicrobial	PENVA	Sanger	169	138
XP_037772600	uncharacterized protein LOC119568228 isoform X8	uncharacterized	PENMO	WGS	169	135
XP_037772614	uncharacterized protein LOC119568232	uncharacterized	PENMO	WGS	169	135
XP_037772787	uncharacterized protein LOC119568382	uncharacterized	PENMO	WGS	169	135
XP_047502706	chaperone protein DnaJ-like	other	PENCH	WGS	169	140
XP_037792256	calcium-binding protein P-like	other	PENMO	WGS	169	113
XP_037772611	uncharacterized protein LOC119568230	uncharacterized	PENMO	WGS	170	139
XP_042882167	pupal cuticle protein 20-like isoform X8	other	PENJA	WGS	170	121
XP_037772348	DEAD-box ATP-dependent RNA helicase 52A-like	other	PENMO	WGS	170	137
XP_037772597	trihydrophobin-like isoform X6	other	PENMO	WGS	170	139
XP_042882158	glycine-rich cell wall structural protein-like	other	PENJA	WGS	170	155
XP_047502703	chaperone protein DnaJ-like isoform X1	other	PENCH	WGS	171	140
XP_037772782	uncharacterized protein LOC119568381 isoform X1	uncharacterized	PENMO	WGS	171	137
XP_037772781	uncharacterized protein LOC119568380	uncharacterized	PENMO	WGS	171	137
XP_037772345	uncharacterized protein LOC119568027	uncharacterized	PENMO	WGS	171	159
XP_042882192	trihydrophobin-like	other	PENJA	WGS	171	121
QOL09955	type IIa crustin cruIIa-1	crustin	PENVA	RNAseq	173	024
XP_042882151	uncharacterized protein LOC122259447	uncharacterized	PENJA	WGS	173	121
XP_042882166	pupal cuticle protein 20-like isoform X7	other	PENJA	WGS	173	129
XP_042882164	keratin-associated protein 5-10-like isoform X6	other	PENJA	WGS	173	121
ABQ96197	crustin	crustin	PENBR	Sanger	174	011
XP_042882163	trihydrophobin-like isoform X5	other	PENJA	WGS	174	126
XP_037772592	trihydrophobin-like isoform X1	other	PENMO	WGS	174	135
XP_037772593	trihydrophobin-like isoform X2	other	PENMO	WGS	174	139
XP_037772595	trihydrophobin-like isoform X4	other	PENMO	WGS	174	139
XP_037772594	trihydrophobin-like isoform X3	other	PENMO	WGS	174	139
XP_047502701	keratin-associated protein 5-10-like	other	PENCH	WGS	175	140
XP_042865726	small cysteine and glycine repeat-containing protein 2-like	other	PENJA	WGS	176	037
QOL09961	type IIa crustin cruIIa-7	crustin	PENVA	RNAseq	176	020
XP_027227947	41 kDa spicule matrix protein-like	other	PENVA	WGS	176	020
XP_042882178	DEAD-box ATP-dependent RNA helicase 52A-like isoform X4	other	PENJA	WGS	176	124
XP_042882181	DEAD-box ATP-dependent RNA helicase 52A-like	other	PENJA	WGS	176	121
XP_042882174	trihydrophobin-like isoform X1	other	PENJA	WGS	178	121
QOL09959	type IIa crustin cruIIa-5	crustin	PENVA	RNAseq	179	022
BBD52152	WAP four-disulfide core domain containing-like	antimicrobial	PENJA	Sanger	180	088
XP_042882173	DEAD-box ATP-dependent RNA helicase 52A-like	other	PENJA	WGS	180	128
XP_042882161	trihydrophobin-like isoform X3	other	PENJA	WGS	180	121
XP_042882162	rRNA 2'-O-methyltransferase fibrillarin-like isoform X4	other	PENJA	WGS	180	129
XP_042882191	trihydrophobin-like	other	PENJA	WGS	180	124
XP_037772491	pupal cuticle protein 36a-like	other	PENMO	WGS	181	170
XP_037772498	pupal cuticle protein 36a-like	other	PENMO	WGS	181	170
BAD15066	crustin-like peptide type 5, partial	crustin	PENJA	Sanger	183	100
XP_027238759	glycine-rich cell wall structural protein-like	other	PENVA	WGS	183	183
AAL36897	putative antimicrobial peptide	antimicrobial	PENSE	Sanger	188	108
XP_042883942	hyastatin-like	other	PENJA	WGS	189	180
XP_042883946	hyastatin-like	other	PENJA	WGS	189	180
XP_042883945	hyastatin-like	other	PENJA	WGS	189	180
XP_047502834	glycine, alanine and asparagine-rich protein-like	other	PENCH	WGS	189	181
XP_042882159	acanthoscurrin-1-like isoform X1	other	PENJA	WGS	190	121
BAD15062	crustin-like peptide, partial	crustin	PENJA	Sanger	191	100
XP_042858712	keratin, type II cytoskeletal 3-like	other	PENJA	WGS	191	174
XP_047468303	acanthoscurrin-1-like	other	PENCH	WGS	195	156
XP_027209444	ctenidin-3-like	other	PENVA	WGS	196	171
XP_037792133	glycine-rich cell wall structural protein 1-like	other	PENMO	WGS	196	176
XP_037792131	glycine-rich cell wall structural protein 1-like	other	PENMO	WGS	196	176
XP_037792134	ctenidin-1-like	other	PENMO	WGS	196	176
XP_047487836	ctenidin-3-like	other	PENCH	WGS	196	176
XP_027209443	ctenidin-3-like	other	PENVA	WGS	196	176
XP_037792136	glycine-rich cell wall structural protein 1-like	other	PENMO	WGS	196	176
XP_037792130	ctenidin-3-like	other	PENMO	WGS	196	176
XP_047487868	ctenidin-1-like	other	PENCH	WGS	196	176
XP_047487859	ctenidin-3-like	other	PENCH	WGS	196	176
XP_037792132	ctenidin-3-like	other	PENMO	WGS	196	176
XP_037792135	glycine-rich cell wall structural protein 1-like	other	PENMO	WGS	196	176
XP_047487824	ctenidin-3-like	other	PENCH	WGS	196	176
XP_047487841	ctenidin-3-like	other	PENCH	WGS	196	176
BBC42584	crustin type 8	crustin	PENJA	Sanger	197	037
XP_042882153	pupal cuticle protein 20-like	other	PENJA	WGS	197	126
XP_037772467	uncharacterized transmembrane protein DDB_G0289901-like	uncharacterized	PENMO	WGS	200	164
XP_047486944	uncharacterized protein LOC125037781	uncharacterized	PENCH	WGS	203	176
XP_042883943	peroxidase-like protein 2	other	PENJA	WGS	203	180
XP_047468321	methionine-rich protein-like	other	PENCH	WGS	204	165
XP_042883940	glycine-rich cell wall structural protein 1-like	other	PENJA	WGS	205	180
XP_047487823	glycine-rich cell wall structural protein 1-like	other	PENCH	WGS	206	176
BAD15065	crustin-like peptide type 4, partial	crustin	PENJA	Sanger	207	100
XP_047468320	WAS/WASL-interacting protein family member 1-like	other	PENCH	WGS	208	166
BAD15064	crustin-like peptide type 3, partial	crustin	PENJA	Sanger	211	100
XP_037791431	uncharacterized protein LOC119586783	uncharacterized	PENMO	WGS	213	176
XP_042883941	elastin-like	antimicrobial	PENJA	WGS	214	180
BAD15063	crustin-like peptide type 2	crustin	PENJA	Sanger	219	100
XP_047486897	glycine-rich protein 5-like	other	PENCH	WGS	222	176
XP_027209442	glycine-rich cell wall structural protein 1-like	other	PENVA	WGS	225	176
QOL09968	type IIb crustin cruIIb-3	crustin	PENVA	RNAseq	239	015
QOL09966	type IIb crustin cruIIb-1	crustin	PENVA	RNAseq	243	016
XP_027209440	elastin-like	antimicrobial	PENVA	WGS	245	176
XP_037792129	glycine-rich cell wall structural protein 1-like	other	PENMO	WGS	250	176
BCG55622	crustin isoform 4-B3 antimicrobial peptide	crustin	PENMO	Sanger	260	049
BCG55621	crustin isoform 4-B2 antimicrobial peptide	crustin	PENMO	Sanger	264	050
BCG55620	crustin isoform 4-B1 antimicrobial peptide	crustin	PENMO	Sanger	264	049
XP_037792128	PE-PGRS family protein PE_PGRS47-like	other	PENMO	WGS	267	176
ACQ66005	crustin Pm4 antimicrobial peptide	crustin	PENMO	Sanger	269	049
QOL09967	type IIb crustin cruIIb-2	crustin	PENVA	RNAseq	289	202
XP_027209438	uncharacterized protein LOC113802945 isoform X19	uncharacterized	PENVA	WGS	297	176
XP_027209437	uncharacterized protein LOC113802945 isoform X18	uncharacterized	PENVA	WGS	297	176
XP_027209436	uncharacterized protein LOC113802945 isoform X17	uncharacterized	PENVA	WGS	306	176
XP_027209435	uncharacterized protein LOC113802945 isoform X16	uncharacterized	PENVA	WGS	315	176
XP_027209432	uncharacterized protein LOC113802945 isoform X13	uncharacterized	PENVA	WGS	324	176
XP_027209431	uncharacterized protein LOC113802945 isoform X12	uncharacterized	PENVA	WGS	333	176
XP_027209430	uncharacterized protein LOC113802945 isoform X11	uncharacterized	PENVA	WGS	342	176
XP_027209427	uncharacterized protein LOC113802945 isoform X9	uncharacterized	PENVA	WGS	351	176
XP_027209424	uncharacterized protein LOC113802945 isoform X6	uncharacterized	PENVA	WGS	360	176
XP_027209423	uncharacterized protein LOC113802945 isoform X5	uncharacterized	PENVA	WGS	360	176
XP_027209425	uncharacterized protein LOC113802945 isoform X7	uncharacterized	PENVA	WGS	360	176
XP_027209421	uncharacterized protein LOC113802945 isoform X3	uncharacterized	PENVA	WGS	369	176
XP_027209422	uncharacterized protein LOC113802945 isoform X4	uncharacterized	PENVA	WGS	369	176
XP_027209420	uncharacterized protein LOC113802945 isoform X2	uncharacterized	PENVA	WGS	369	176
XP_027209419	uncharacterized protein LOC113802945 isoform X1	uncharacterized	PENVA	WGS	378	176
