# Supplementary material for: Where are the Penaeids crustins?
Source: PeerJ. 2023 Jul 20;11:e15596. doi: 10.7717/peerj.15596 (PMC10363340; doi:10.7717/peerj.15596)
Supplement: Table S4 [file peerj-11-15596-s004.csv]

Siganture			Specie distribution													Sequencing technology
Number	Sequence	Length	PENBR	PENCH	PENIN	PENJA	PENMN	PENMO	PENPA	PENPE	PENSC	PENSE	PENSU	PENVA	Species	Sanger	RNAseq	WGS
008	CRYWCKTPEGQAYCCESAHEPETPVGTKPLDCPQVRPTCPRFSGPPTTCSNDYKCAGLDKCCFDRCLGEHVC	72	0	0	0	0	0	0	1	0	0	0	1	0	2	2	0	0
011	CRYWCKTPEGQAYCCESAHEPETPVGTKPLNCPQVRPTCPRFHGPPKPCSNDYKCAGLDKCCFDRCLEEHVC	72	1	0	0	0	0	0	0	0	0	0	0	0		1	0	0
012	CRYWCKTPEGQAYCCESAHEPETPVGTKLLDCPQVRPTCPRFHGPPTTCSNDYKCAGLDKCCFDRCLGEHVC	72	0	0	0	0	0	0	0	0	1	0	0	0		1	0	0
015	CRAWCKTPQNQAYCCEDSSEPITIPVVKPGSCPPVRPQCPPVRSGYRPPNQCSNDSKCPGYEKCCYDTCLKHHTC	75	0	0	0	0	0	0	0	0	0	0	0	1		0	1	0
016	CRYWCKTPEGQAYCCETTLEPERPVGTKFLECPDVRPTCPQSIRSGGPVRCSNDYKCANFDKCCYDRCLKEHVC	74	0	0	0	0	0	0	0	0	0	0	0	1		0	1	0
017	CRYWCRTNFGQYYCCEGGGSNNGHYPVVKPGRCPPVRPQCPPVRTFRPPSTCSSDSSCGGSDKCCYDTCLRHHTC	75	0	0	0	0	0	0	0	0	0	0	0	1		0	1	0
018	CEFWCEARAGKYECCDSEKHGTCPPVRPQCPPVRSGYAPPRCSRDSNCPGYEKCCFDACLEYRTC	65	0	0	0	0	0	0	0	0	0	0	0	1		0	1	0
019	CRYWCKTPQNQAYCCEDGHDPVSQPFVKPGSCPPVRPQCPPVRSGFRPPNQCSNDSRCPGHEKCCYDTCLEHHTC	75	0	0	0	0	0	0	0	0	0	0	0	1		0	1	0
020	CKYWCRSPENQYYCCDRGNNQGQGNYPGSKPGFCPAVRDVCPPTRFGVGRPIQCAHDGQCYGTSDKCCFDRCLGEHVC	78	0	0	0	0	0	0	0	0	0	0	0	2		0	1	1
021	CKNWCKAPSGRYECCDDLKPGQCPPVRPTCPSVRSDLPPTPCTNDAYCPGTDKCCYDVCLEHRTC	65	0	0	0	0	0	0	0	0	0	0	0	2		0	1	1
022	CARYCPGSAPGSYVCCVPSHPNEPQCPPTRPTCTDPFYYSGPPQRCENSYECMSSSLCCYDTCLQHKTC	69	0	0	0	0	0	0	0	0	0	0	0	1		0	1	0
023	CRYWCRTPEGQAYCCEGAQQPERPVGTKFGLCPPVRPTCPNTRFGPPQTCSNDYNCAGSDKCCFDRCLGEHVC	73	0	0	0	0	0	0	0	0	0	0	0	1		0	1	0
024	CRYWCRNPENQVYCCETDLEPEGPVGTKPLDCPLVRPTCPVSVRGLRPITCSNDYKCGGVDKCCFDRCLQEHVC	74	0	0	0	0	0	0	0	0	0	0	0	2		0	1	1
025	CEFWCKTPYNAFYCCDNDGETVTAEEPEHDGECPQVRSECPGIYKNLPGTLPDFDVYGLPYPDDPKICAHDSVCSAWEKCCFDRCFERHVC	91	0	0	0	0	0	0	0	0	0	0	0	1		0	1	0
026	CRYYCKTLSDETYCCDGGKDYNPPEYHDGNCPKVRSFCPRIEGGSRRPDVCPHDGACQPYEKCCFDTCLDHHTC	74	0	0	0	0	0	0	0	0	0	0	0	1		0	1	0
027	CENYCEIEGQNNQYECCDRNPGRCLDIQATICPHLHLESCRYDTHCEKHEKCCKLTCLPFKVC	63	0	0	0	0	0	0	0	0	0	0	0	1		0	1	0
028	CRYYCRKWRPEGEERPVYCCDDGTVSDPPPEAEHSGECPDVRRHCLRFKRPPNVCPHDGFCPSNQKCCWDTCLDHHAC	78	0	0	0	0	0	0	0	0	0	0	0	1		0	1	0
029	CEDYCKIEGQNNQYECCDRNPGRCPTVKRPYCPQIHISVRSCRFDTHCEKHEKCCEEPCLTHKVC	65	0	0	0	0	0	0	0	0	0	0	0	1		0	1	0
030	CKYYCPGPYADQYACCDPSPKPGTCPSPPRCTDFFDGNVPSCYIDSDCPRDEKCCEDACNAGKIC	65	0	0	0	0	0	0	0	0	0	0	0	1		0	1	0
031	CEDYCEIEGQNNQYECCDRNSGWCPTVRPSCLRNSGVIPYCRYDTHCEKHEKCCEDACLGQKVC	64	0	0	0	0	0	0	0	0	0	0	0	1		0	1	0
032	CRRWCRTPEQQAYCCETVFEPEAPVGTKPLDCPQVRPTCPPTRFGGGPVTCSSDFKCGGLDKCCFDRCLGEHVC	74	0	0	0	0	0	0	0	0	0	0	0	1		0	1	0
035	CRRWCRTPEGQAYCCESAHQPESPVGTKFGRCPVVRPTCPHHTRFGPPRTCSSDFGCAGRDKCCYDRCLQEHVC	74	0	0	0	2	0	0	0	0	0	0	0	0		1	0	1
036	CRYWCRTPEGQNYCCENVAQPERPVGTKFGSCPPVRPTCPQSTRFGPPQTCSNDYNCGGNDKCCYDRCLQEHVC	74	0	0	0	2	0	0	0	0	0	0	0	0		1	0	1
037	CRNWCLTPEKQAYCCETVFEPEGPVGTKPNNCPLVRPTCPETRFQVQPPINCSNDFKCAGFDKCCYDRCLKQHVC	75	0	0	0	2	0	0	0	0	0	0	0	0		1	0	1
048	CNYCITRYGYVCCKPGRCPPVRDTCPGIRNRPPICRQDTECFGSDKCCYDTCLNDTVC	58	0	0	0	0	1	0	0	0	0	0	0	0		1	0	0
049	CRYWCTTPEGKQYCCEDKNEPEIPVGTKPLDCPQVRPTCPRFQGPPVTCSHDFKCAGLDKCCFDRCLGEHVC	72	0	0	0	0	0	3	0	0	0	0	0	0		3	0	0
050	CRYWCTTPESKLYCCEDKNEPEIPVGTKPLDCPQVRPTCPRFQGPPVTCSHDFKCAGLDKCCFDRCLGEHVC	72	0	0	0	0	0	1	0	0	0	0	0	0		1	0	0
051	CEDYCEIEERPNHYECCDRNPGRCPNLRPSCIRSSTIIPYCKYDIHCEKHEKCCEDACLSRKVC	64	0	0	0	1	0	0	0	0	0	0	0	0		1	0	0
052	CRYYCINHLEREYCCDGGKDYNEPAEHDGVCPEVRGTCPRISNPPDVCPHDGACSPNSKCCYDICLEHHTC	71	0	0	0	1	0	0	0	0	0	0	0	0		1	0	0
058	CNYCRTRYGYVCCKPGRCPPVRDTCPGIRNRPPICRQDTDCFGSDKCCYDVCLRDSVC	58	0	0	0	0	0	0	0	1	0	0	0	0		1	0	0
059	CRRWCRTPEKAVYCCETRFEPEAPVGTKILDCPRVRDTCPPVRFGGLAPVTCSSDFKCGGIDKCCFDRCLGEHVC	75	0	0	0	0	0	0	0	1	0	0	0	0		1	0	0
074	CRRWCETPENAFYCCESRYEPEAPVGTKILDCPKVRDTCPPVRFLAVEQPVPCSSDYKCGGLDKCCFDRCLGQHVC	76	0	0	0	0	0	3	0	0	0	0	0	0		2	0	1
077	CNYCRTRYGYVCCKPGRCPPVRDTCPGIRNRPPICRQDTECFGSDKCCYDTCLNDTVC	58	0	0	1	0	0	0	0	0	0	0	0	0		1	0	0
087	CRYYCKTLSDETYCCDGGKDYNPPEYHDGNCPEVRSFCPRIEGGSRRPDVCPHDGACQPYEKCCFDTCLDHHTC	74	0	0	0	0	0	0	0	0	0	0	0	1		1	0	0
088	CSRWCPGSTPGLFVCCVPSHPNEPSCPEVRPTCTDPYHYSGPPRPCESSQECMSGSLCCFDMCLRQKTC	69	0	0	0	1	0	0	0	0	0	0	0	0		1	0	0
091	CNYCRTRYGYVCCKPGRCPQIRETCPGLRKGIPICRQDNECFGSDKCCFDTCLNDTVC	58	0	0	0	0	0	3	0	0	0	0	0	0		3	0	0
094	CNYCRTRYGYVCCKPGRCPQIRETCPGLRKGIPICRQDTDCFGSDKCCFDTCLNDTVC	58	0	0	0	0	0	1	0	0	0	0	0	0		1	0	0
095	CNYCRTRYGYVCCKPGRCPQIRDTCPGLRKGVPICRQDTDCFGSDKCCFDTCLNDTVC	58	0	0	0	0	0	1	0	0	0	0	0	0		1	0	0
096	CNYCRTRYGYVCCKLGRCPQIREICPGLKKGISICRQDNECFGSDKCCFDICLNDTVC	58	0	0	0	0	0	1	0	0	0	0	0	0		1	0	0
097	CNYCRTRYGYVCCKPGRCPQVRETCPGLRKGIPICRQDNECFGSDKCCFDTCLNDTVC	58	0	0	0	0	0	1	0	0	0	0	0	0		1	0	0
098	CNYCRTRYGYVCCKPGRCPQIRETCPGLRKGIPICRQDNECFGSDKCCFNTCLNDTVC	58	0	0	0	0	0	1	0	0	0	0	0	0		1	0	0
099	CNYCRTRYGYVCCKPGRCPQIRETCPGLRKGIPICRQDNECFGSDKCCFDTCLSDTVC	58	0	0	0	0	0	1	0	0	0	0	0	0		1	0	0
100	CRYWCKTPGGQNYCCERSHEPEGPVGTKPLDCPQVRPTCPRFQGGGPVTCSNDYKCAGIDKCCFDTCLQEHVC	73	0	0	0	5	0	0	0	0	0	0	0	0		5	0	0
107	CVYWCKTPDFKFYCCDNDGETFDPEELEHDGQCPQVRRECPGKYKNLPSILPDFDDNGVPYPDNPKFCAHDSACNAWEKCCYDHCFERHVC	91	0	1	0	0	0	0	0	0	0	0	0	0		0	0	1
108	CRYWCKTPEGQAYCCESAHEPETPVGTKPLDCPQVRPTCPRFHGPPTTCSNDYKCAGLDKCCFDRCLGEHVC	72	0	0	0	0	0	0	0	0	0	1	0	4	2	4	0	1
109	CRYYCRTPEDVAYCCDGGKDYRHPETHDGDCPEVRSSCPRFGTNRPDVCPHDGACAPHSKCCFDVCLGHHTC	72	0	1	0	0	0	0	0	0	0	0	0	0		0	0	1
110	CNYCRTRYGYVCCKPGRCPPVRDVCPGLRQGVPICRQDTDCFGSDKCCYDVCLNDTVC	58	0	1	0	0	0	0	0	0	0	0	0	0		0	0	1
111	CRRWCRTPERAAYCCETSFEPEAPVGTKILDCPRVRDTCPPVRFGGLAPVTCSSDYKCGGIDKCCFDRCLGEHVC	75	0	1	0	0	0	0	0	0	0	0	0	0		0	0	1
113	CKYWCRSPENQYYCCDRGNNQGQGNYPGSKPGFCPAVRDVCPPTRFGVGRPIQCAHDGQCYASNDKCCFDRCLGEHVC	78	0	0	0	0	0	1	0	0	0	0	0	0		0	0	1
114	CRYYCRKWRPEGEERPVYCCDDGTVSDPPPEAEHSGECPDIRRHCLRSKRPPNVCPHDGFCPPRQKCCFDTCLDHHAC	78	0	0	0	0	0	0	0	0	0	0	0	1		0	0	1
115	CDIPCTNRFGKEKCCDDIAPNEFPTCPPMPRVLIDCSDKNLFEKEVQVQTCTSDSNCKSDEKCCRDVCDPKLIC	74	0	0	0	0	0	0	0	0	0	0	0	1		0	0	1
116	CNYCRTPVGYVCCKPGRCPPVRDVCPSTRFGPPVCRQDLDCSGSDKCCYDVCLEDTVC	58	0	0	0	0	0	0	0	0	0	0	0	1		0	0	1
118	CRRWCRTPEQQAYCCETVFEPEAPVGTKPLDCPQVRPTCPPTRFGGAPVTCSSDFKCGGLDKCCFDRCLGEHVC	74	0	0	0	0	0	0	0	0	0	0	0	2		0	0	2
119	CRRWCRTPEQQVYCCETVFEPEAPVGTKPLDCPQVRPTCPPTRFGGQPVTCSSDYKCGGLDKCCFDRCLGEHVC	74	0	0	0	0	0	0	0	0	0	0	0	1		0	0	1
120	CRRWCRTPEQQVYCCETIFEPEAPVGTKPLDCPQVRPTCPPTRFGGQPVTCSSDYKCGGLDKCCFDRCLGEHVC	74	0	0	0	0	0	0	0	0	0	0	0	1		0	0	1
121	CRYWCKTPEGQAYCCETVYEPETPVGTKPLDCPQVRPTCPNVRSGPPKTCSNDYKCAGSDKCCFDRCLEEHVC	73	0	0	0	11	0	0	0	0	0	0	0	0		0	0	11
122	CRYWCKTPEGQAYCCETVYEPETPVGTKPLNCPQVRPTCPNVRSGPPKTCSNDYKCAGSDKCCFDRCLEEHVC	73	0	0	0	1	0	0	0	0	0	0	0	0		0	0	1
124	CRYWCKTPEGQAYCCETVYEPETPVGTKPLDCPQVRPTCPNVRSGPPKTCSNDYKCAGADKCCFDRCLEEHVC	73	0	0	0	4	0	0	0	0	0	0	0	0		0	0	4
125	CRYWCKTPEGQAYCCETVYEPETPVGTKPLDCPQVRPTCPNVRSGPPKTCSNDYKCAGFDKCCFDRCLEEHVC	73	0	0	0	1	0	0	0	0	0	0	0	0		0	0	1
126	CRYWCKTPEGQAYCCETVHEPETPVGTKPLDCPQVRPTCPNVRSGPPKTCSNDYKCAGLDKCCFDRCLEEHVC	73	0	0	0	8	0	0	0	0	0	0	0	0		0	0	8
127	CRYWCKTPEGQAYCCETVYEPETPVGTKPLDCPQVRPTCPNVRSGPPKTCSNDYKCADSDKCCFDRCLEEHVC	73	0	0	0	1	0	0	0	0	0	0	0	0		0	0	1
128	CRYWCKTPEGQAYCCETVYEPETPVGTKPLDCPQVRPTCPNVRSGPPKTCSNDYKCAGLDKCCFDRCLEEHVC	73	0	0	0	1	0	0	0	0	0	0	0	0		0	0	1
129	CRYWCKTPEGQAYCCETVYEPETPVGTKPLVCPQVRPTCPNVRSGPPKTCSNDYKCAGLDKCCFDRCLEEHVC	73	0	0	0	2	0	0	0	0	0	0	0	0		0	0	2
130	CRYWCKTPEGQAYCCETVHEPETPVGTKPLDCPQVRPTCPNVRSGPPKTCSNDYKCAGFDKCCFDRCLEEHVC	73	0	0	0	3	0	0	0	0	0	0	0	0		0	0	3
132	CRYWCKTPEGQAYCCETVHEPETPVGTKPLDCPQVRPTCPRFHGPPTTCSNDYKCAGLDKCCFDRCLGEHVC	72	0	5	0	0	0	2	0	0	0	0	0	3	3	0	0	10
133	CRRWCRTPEQQAYCCETVFEPEAPVGTKPLDCPQVRPTCPPTRFGGQPVTCSSDYKCGGLDKCCFDRCLGEHVC	74	0	0	0	0	0	0	0	0	0	0	0	1		0	0	1
134	CRYWCRTPEGQAYCCEGAQQPERPVGTKFGQCPPVRPTCPQTRFGPPQTCSNDYNCAGSDKCCFDRCLGEHVC	73	0	1	0	0	0	0	0	0	0	0	0	0		0	0	1
135	CRYWCKTPEGQAYCCETVHEPETPVGTKPLNCPQVRPTCPRFHGPPNTCSNDYKCAGLDKCCFDRCLGEHVC	72	0	0	0	0	0	8	0	0	0	0	0	0		0	0	8
136	CRYWCKTPEGQAYCCETVHEPETPVGTKPLDCPQIRPTCPRFHGPPTTCSNDYRCAGLDKCCFDRCLGEHVC	72	0	1	0	0	0	0	0	0	0	0	0	0		0	0	1
137	CRYWCKTPEGQAYCCETVHEPETPVGTKPLNCPQVRPTCPRFHGPPTTCSNDYKCAGLDKCCFDRCLGEHVC	72	0	1	0	0	0	4	0	0	0	0	0	0	2	0	0	5
138	CRYWCKTPEGQAYCCESAHEPETPVGTKILDCPQVRPTCPRFHGPPTTCSNDYKCAGLDKCCFDRCLGEHVC	72	0	0	0	0	0	0	0	0	0	0	0	1		1	0	0
139	CRYWCKTPEGQAYCCETVHEPETPVGTKPLDCPQVRPTCPRFHGPPNTCSNDYKCAGLDKCCFDRCLGEHVC	72	0	0	0	0	0	9	0	0	0	0	0	0		0	0	9
140	CRYWCKTPEGQAYCCETVHEPETPVGTKPLTCPQVRPTCPRFHGPPTTCSNDYKCAGLDKCCFDRCLGEHVC	72	0	7	0	0	0	0	0	0	0	0	0	0		0	0	7
141	CRYWCRTPEGQAYCCEGAQQPQRPVGTKFGLCPPVRPTCPNTRFGPPQTCSNDYNCAGSDKCCFDRCLGEHVC	73	0	0	0	0	0	0	0	0	0	0	0	1		0	0	1
142	CRYWCKTPEGQAYCCETVHEPETPVGTKPLNCPQVRPTCPRFHGPPTTCSSDYKCAGLDKCCFDRCLEEHVC	72	0	1	0	0	0	0	0	0	0	0	0	0		0	0	1
143	CRYWCKTPEGQAYCCETVHEPETPVGTKPLDCPQVRPTCPRFHGPPNTCSNDFKCAGLDKCCFDRCLGEHVC	72	0	0	0	0	0	2	0	0	0	0	0	0		0	0	2
144	CRYWCKTPEGQAYCCETVHEPETPVGTKPLDCPQIRPTCPRFHGPPSTCSNDYKCAGLDKCCFDRCLGEHVC	72	0	0	0	0	0	2	0	0	0	0	0	0		0	0	2
145	CRRWCKTPENQAYCCETIFEPEAPVGTKPLDCPQVRPTCPPTRFGGRPVTCSSDYKCGGLDKCCFDRCLGEHVC	74	0	0	0	0	0	0	0	0	0	1	0	0		1	0	0
146	CRYWCKTPEGQAYCCETVHEPETPVGTKPLDCPQVRPTCPRFHGPPTTCSNDYKCAGIDKCCFDRCLGEHVC	72	0	1	0	0	0	0	0	0	0	0	0	0		0	0	1
149	CRYWCKTPEGQAYCCETVHEPETPVGTKPLDCPQIRPTCPRFHGPPTTCSNDYKCAGLDKCCFDRCLGEHVC	72	0	1	0	0	0	0	0	0	0	0	0	0		0	0	1
151	CRYWCRTPEGQAYCCEGAQQPQRPVGTKFGQCPPVRPTCPQTRFGPPQTCSNDYNCAGRDKCCFDRCLGEHVC	73	0	1	0	0	0	0	0	0	0	0	0	0		0	0	1
152	CRYWCKTPEGQAYCCETVHEPETPVGTKPLNCPQVRPTCPRFHGPPITCSNDYKCAGLDKCCFDRCLGEHVC	72	0	0	0	0	0	1	0	0	0	0	0	0		0	0	1
153	CRYWCRTPEGQAYCCEGAQQPQRPVGTKFGRCPPVRPTCPHTRFGPPQTCSNDYNCAGRDKCCFDRCLGEHVC	73	0	0	0	0	0	1	0	0	0	0	0	0		0	0	1
154	CRYWCKTPEGQAYCCETVHEPETPVGTKPLDCPQVRPTCPRFHGPPNTCSNDYKCADLDKCCFDRCLGEHVC	72	0	0	0	0	0	1	0	0	0	0	0	0		0	0	1
155	CRYWCKTPENQAYCCETNLEPEGPVGTKPLGCPDVRPTCPVGLRSQRPILCSNDYKCFGADKCCFDRCLEEHVC	74	0	0	0	1	0	0	0	0	0	0	0	0		0	0	1
156	CRYWCRTPEGQAYCCETAYEPERPVGTKLLECPDVRPTCPQSIRAGGPVRCSNDYKCANLDKCCYDRCLKEHVC	74	0	1	0	0	0	0	0	0	0	0	0	0		0	0	1
157	CRYWCKTLEGQAYCCETVHEPETPVGTKPLDCPQVRPTCPRFHGPPSTCSNDYKCAGLDKCCFDRCLGEHVC	72	0	1	0	0	0	0	0	0	0	0	0	0		0	0	1
158	CRRWCKTPENQAYCCETIFEPEAPVGTKPLDCPQVRPTCPRFHGPPVTCSSDYKCGGVDKCCFDRCLGEHVC	72	0	0	0	0	0	0	0	0	0	1	0	0		1	0	0
159	CRRWCRTPEQQVYCCETAFEPEAPVGTKPLDCPLVRPTCPPVRFLQQQGPVPCSSDFKCGGLDKCCFDRCLKEHVC	76	0	0	0	0	0	1	0	0	0	0	0	0		0	0	1
160	CRRWCRTPEQQVYCCETAFEPEAPVGTKPLNCPRVRDTCPPVRFGGQPPVTCSSDYKCGGLDKCCFDRCLGEHVC	75	0	2	0	0	0	0	0	0	0	0	0	0		0	0	2
161	CRYWCKTPENQAYCCETNLEPEGPVGTKPLGCPIVRPTCPVGLRSQRPILCSNDYKCFGADKCCFDRCLQEHVC	74	0	0	0	1	0	0	0	0	0	0	0	0		0	0	1
162	CRYWCKTPEDQAYCCETVDEPETPVGTKPLNCPQVRPTCPRFHGPPITCSNDYKCGDLDKCCFDRCLGEHVC	72	0	0	0	0	0	0	0	0	0	0	0	1		0	0	1
163	CRRWCETPENSFYCCEHAREPERPVGTKPLNCPRVRDICPPVRFLQEQGPVPCSSDFRCGGLDKCCFDRCLEQHVC	76	0	0	0	0	0	1	0	0	0	0	0	0		0	0	1
164	CRRWCRTPEQQVYCCETAFEPEAPVGTKPLDCPQVRPTCPPVRFQPQAPVTCSSDYKCGGIDKCCFDRCLKEHVC	75	0	0	0	0	0	1	0	0	0	0	0	0		0	0	1
165	CRRWCRTPEQQTYCCETAFEPEAPVGTKALNCPQVRPSCPPVRFGGQAPVTCSSDYKCGGVDKCCFDRCLGEHVC	75	0	1	0	0	0	0	0	0	0	0	0	0		0	0	1
166	CRRWCRTPEQQVYCCETAFEPEAPVGTKPLNCPQVRPSCPPVRFGAQAPVTCSSDYKCGGVDKCCFDRCLGEHVC	75	0	1	0	0	0	0	0	0	0	0	0	0		0	0	1
168	CRRWCRTPEQQVYCCETAFEPEAPVGTKPLNCPRVRDTCPPVRFGGQAPVTCSSDYKCGGLDKCCFDRCLGEHVC	75	0	1	0	0	0	0	0	0	0	0	0	0		0	0	1
170	CRYWCRTPENQAYCCETAYEPETPVGTKFLECPDVRPTCPQSIRAGGPVRCSNDYKCANFDKCCYDRCLKEHVC	74	0	0	0	0	0	2	0	0	0	0	0	0		0	0	2
171	CRYWCRTPEGQAYCCESIDQPQSAAGVVKPGFCPPVRPVCPLRSFQPPFTCSNDGACGGIDKCCFDRCLGEHVC	74	0	0	0	0	0	0	0	0	0	0	0	1		0	0	1
174	CRYWCKTPGGQNYCCERSHEPEGPVGTKPLDCPRVRPTCPRFQGGGPVTCSNDYKCAGIDKCCFDTCLQEHVC	73	0	0	0	1	0	0	0	0	0	0	0	0		0	0	1
176	CRYWCRTPEGQAYCCENINQPQSAAGVVKPGFCPPVRPVCPLRSFQPPFTCSNDGACGGIDKCCFDRCLGEHVC	74	0	8	0	0	0	10	0	0	0	0	0	18	3	0	0	36
177	CRYWCRTPEGQAYCCENINQPQSTAGVVKPGFCPPVRPVCPLRSFQPPFTCSNDGACGGIDKCCFDRCLGEHVC	74	0	0	0	0	0	0	0	0	0	0	0	1		0	0	1
178	CRYWCRNPENQVYCCETDLEPEGPVGTKPLDCPIVRPTCPVSVRGLRPITCSNDYRCGGVDKCCYDRCLQEHVC	74	0	0	0	0	0	1	0	0	0	0	0	0		0	0	1
180	CRYWCRTPEGQAYCCENISQPQSAAGVVKPGFCPPVRPVCPLRSFQPPFTCSNDGACGGIDKCCFDRCLGEHVC	74	0	0	0	6	0	0	0	0	0	0	0	0		0	0	6
181	CRYWCRNPENQVYCCESDVEPEGPVGTKPLDCPVVRPTCPFNVRGLRPITCSNDYRCGGADKCCFDRCLQEHVC	74	0	1	0	0	0	0	0	0	0	0	0	0		0	0	1
183	CRFWCRTPHGQAYCCENVNQPHSIPGVVKPGQCPPVRPFCPPVRSFGPPITCSSDGSCGGVDKCCFDTCLQEHTC	75	0	0	0	0	0	0	0	0	0	0	0	1		0	0	1
188	CRYWCRNPENQVYCCETDLERGPVGTKPLDCPLVRPTCPVSVRGLRPITCSNDYKCGGVDKCCFDRCLQEHVC	73	0	0	0	0	0	0	0	0	0	0	0	1		0	0	1
202	CKVWCRGPNNKRYCCGRDVSQGQGNYPVVRSGSCPAVRASCPPTHLGGSQPNACAHDGQCLSPADKCCFDVCLGHQVC	78	0	0	0	0	0	0	0	0	0	0	0	1		0	1	0
203	CRYWCRTPEGQAYCCEGAQQPQRPVGTKFGRCPAVRPTCPHTRFGPPQTCSNDYNCAGRDKCCFDRCLGEHVC	73	0	0	0	0	0	1	0	0	0	0	0	0		0	0	1
204	CRRWCETPENAFYCCESKYEPEAPVGTKILDCPKIRDTCPPVRFLEEQGPVPCSSDYKCGGLDKCCFDRCLGRHVC	76	0	0	0	0	0	1	0	0	0	0	0	0		0	0	1
	mean	71.6
	St.D.	6.0
