# Supplementary material for: Where are the Penaeids crustins?
Source: PeerJ. 2023 Jul 20;11:e15596. doi: 10.7717/peerj.15596 (PMC10363340; doi:10.7717/peerj.15596)
Supplement: Table S6 [file peerj-11-15596-s006.csv]

Cys-rich domain distribution by species and number of:
sequence																		molecular signature
	PENBR	PENCH	PENIN	PENJA	PENMN	PENMO	PENPA	PENPE	PENSC	PENSE	PENSU	PENVA	Total	Frequency	Accum Freq				PENBR	PENCH	PENIN	PENJA	PENMN	PENMO	PENPA	PENPE	PENSC	PENSE	PENSU	PENVA	Total	Frequency	Accum Freq
CRYWCKTPEGQAYCC	1	17	0	32	0	29	1	0	1	1	1	9	92	0.395	0.395			CRYWCKTPEGQAYCC	1	7	0	9	0	8	1	0	1	1	1	4	33	0.282	0.282
CRYWCRTPEGQAYCC	0	11	0	6	0	12	0	0	0	0	0	22	51	0.219	0.614			CRYWCRTPEGQAYCC	0	4	0	1	0	3	0	0	0	0	0	5	13	0.111	0.393
CNYCRTRYGYVCC	0	1	1	0	0	9	0	1	0	0	0	0	12	0.052	0.665			CNYCRTRYGYVCC	0	1	1	0	0	7	0	1	0	0	0	0	10	0.085	0.479
CRRWCRTPEQQVYCC	0	4	0	0	0	2	0	0	0	0	0	2	8	0.034	0.7			CRRWCRTPEQQVYCC	0	3	0	0	0	2	0	0	0	0	0	2	7	0.06	0.538
CRYWCKTPGGQNYCC	0	0	0	6	0	0	0	0	0	0	0	0	6	0.026	0.725			CRYWCKTPGGQNYCC	0	0	0	2	0	0	0	0	0	0	0	0	2	0.017	0.556
CRYWCRNPENQVYCC	0	1	0	0	0	1	0	0	0	0	0	3	5	0.021	0.747			CRYWCRNPENQVYCC	0	1	0	0	0	1	0	0	0	0	0	2	4	0.034	0.59
CRRWCETPENAFYCC	0	0	0	0	0	4	0	0	0	0	0	0	4	0.017	0.764			CRRWCETPENAFYCC	0	0	0	0	0	2	0	0	0	0	0	0	2	0.017	0.607
CRRWCRTPEQQAYCC	0	0	0	0	0	0	0	0	0	0	0	4	4	0.017	0.781			CRRWCRTPEQQAYCC	0	0	0	0	0	0	0	0	0	0	0	3	3	0.026	0.632
CKYWCRSPENQYYCC	0	0	0	0	0	1	0	0	0	0	0	2	3	0.013	0.794			CKYWCRSPENQYYCC	0	0	0	0	0	1	0	0	0	0	0	1	2	0.017	0.65
CRYWCTTPEGKQYCC	0	0	0	0	0	3	0	0	0	0	0	0	3	0.013	0.807			CRYWCTTPEGKQYCC	0	0	0	0	0	1	0	0	0	0	0	0	1	0.009	0.658
CKNWCKAPSGRYECC	0	0	0	0	0	0	0	0	0	0	0	2	2	0.009	0.815			CKNWCKAPSGRYECC	0	0	0	0	0	0	0	0	0	0	0	1	1	0.009	0.667
CRNWCLTPEKQAYCC	0	0	0	2	0	0	0	0	0	0	0	0	2	0.009	0.824			CRNWCLTPEKQAYCC	0	0	0	1	0	0	0	0	0	0	0	0	1	0.009	0.675
CRRWCKTPENQAYCC	0	0	0	0	0	0	0	0	0	2	0	0	2	0.009	0.833			CRRWCKTPENQAYCC	0	0	0	0	0	0	0	0	0	2	0	0	2	0.017	0.692
CRRWCRTPEGQAYCC	0	0	0	2	0	0	0	0	0	0	0	0	2	0.009	0.841			CRRWCRTPEGQAYCC	0	0	0	1	0	0	0	0	0	0	0	0	1	0.009	0.701
CRYWCKTPENQAYCC	0	0	0	2	0	0	0	0	0	0	0	0	2	0.009	0.85			CRYWCKTPENQAYCC	0	0	0	2	0	0	0	0	0	0	0	0	2	0.017	0.718
CRYWCRTPEGQNYCC	0	0	0	2	0	0	0	0	0	0	0	0	2	0.009	0.858			CRYWCRTPEGQNYCC	0	0	0	1	0	0	0	0	0	0	0	0	1	0.009	0.726
CRYWCRTPENQAYCC	0	0	0	0	0	2	0	0	0	0	0	0	2	0.009	0.867			CRYWCRTPENQAYCC	0	0	0	0	0	1	0	0	0	0	0	0	1	0.009	0.735
CRYYCKTLSDETYCC	0	0	0	0	0	0	0	0	0	0	0	2	2	0.009	0.876			CRYYCKTLSDETYCC	0	0	0	0	0	0	0	0	0	0	0	2	2	0.017	0.752
CRYYCRKWRPEGEERPVYCC	0	0	0	0	0	0	0	0	0	0	0	2	2	0.009	0.884			CRYYCRKWRPEGEERPVYCC	0	0	0	0	0	0	0	0	0	0	0	2	2	0.017	0.769
CARYCPGSAPGSYVCC	0	0	0	0	0	0	0	0	0	0	0	1	1	0.004	0.888			CARYCPGSAPGSYVCC	0	0	0	0	0	0	0	0	0	0	0	1	1	0.009	0.778
CDIPCTNRFGKEKCC	0	0	0	0	0	0	0	0	0	0	0	1	1	0.004	0.893			CDIPCTNRFGKEKCC	0	0	0	0	0	0	0	0	0	0	0	1	1	0.009	0.786
CEDYCEIEERPNHYECC	0	0	0	1	0	0	0	0	0	0	0	0	1	0.004	0.897			CEDYCEIEERPNHYECC	0	0	0	1	0	0	0	0	0	0	0	0	1	0.009	0.795
CEDYCEIEGQNNQYECC	0	0	0	0	0	0	0	0	0	0	0	1	1	0.004	0.901			CEDYCEIEGQNNQYECC	0	0	0	0	0	0	0	0	0	0	0	1	1	0.009	0.803
CEDYCKIEGQNNQYECC	0	0	0	0	0	0	0	0	0	0	0	1	1	0.004	0.906			CEDYCKIEGQNNQYECC	0	0	0	0	0	0	0	0	0	0	0	1	1	0.009	0.812
CEFWCEARAGKYECC	0	0	0	0	0	0	0	0	0	0	0	1	1	0.004	0.91			CEFWCEARAGKYECC	0	0	0	0	0	0	0	0	0	0	0	1	1	0.009	0.821
CEFWCKTPYNAFYCC	0	0	0	0	0	0	0	0	0	0	0	1	1	0.004	0.914			CEFWCKTPYNAFYCC	0	0	0	0	0	0	0	0	0	0	0	1	1	0.009	0.829
CENYCEIEGQNNQYECC	0	0	0	0	0	0	0	0	0	0	0	1	1	0.004	0.918			CENYCEIEGQNNQYECC	0	0	0	0	0	0	0	0	0	0	0	1	1	0.009	0.838
CKVWCRGPNNKRYCC	0	0	0	0	0	0	0	0	0	0	0	1	1	0.004	0.923			CKVWCRGPNNKRYCC	0	0	0	0	0	0	0	0	0	0	0	1	1	0.009	0.846
CKYYCPGPYADQYACC	0	0	0	0	0	0	0	0	0	0	0	1	1	0.004	0.927			CKYYCPGPYADQYACC	0	0	0	0	0	0	0	0	0	0	0	1	1	0.009	0.855
CNYCITRYGYVCC	0	0	0	0	1	0	0	0	0	0	0	0	1	0.004	0.931			CNYCITRYGYVCC	0	0	0	0	1	0	0	0	0	0	0	0	1	0.009	0.863
CNYCRTPVGYVCC	0	0	0	0	0	0	0	0	0	0	0	1	1	0.004	0.936			CNYCRTPVGYVCC	0	0	0	0	0	0	0	0	0	0	0	1	1	0.009	0.872
CRAWCKTPQNQAYCC	0	0	0	0	0	0	0	0	0	0	0	1	1	0.004	0.94			CRAWCKTPQNQAYCC	0	0	0	0	0	0	0	0	0	0	0	1	1	0.009	0.88
CRFWCRTPHGQAYCC	0	0	0	0	0	0	0	0	0	0	0	1	1	0.004	0.944			CRFWCRTPHGQAYCC	0	0	0	0	0	0	0	0	0	0	0	1	1	0.009	0.889
CRRWCETPENSFYCC	0	0	0	0	0	1	0	0	0	0	0	0	1	0.004	0.948			CRRWCETPENSFYCC	0	0	0	0	0	1	0	0	0	0	0	0	1	0.009	0.897
CRRWCRTPEKAVYCC	0	0	0	0	0	0	0	1	0	0	0	0	1	0.004	0.953			CRRWCRTPEKAVYCC	0	0	0	0	0	0	0	1	0	0	0	0	1	0.009	0.906
CRRWCRTPEQQTYCC	0	1	0	0	0	0	0	0	0	0	0	0	1	0.004	0.957			CRRWCRTPEQQTYCC	0	1	0	0	0	0	0	0	0	0	0	0	1	0.009	0.915
CRRWCRTPERAAYCC	0	1	0	0	0	0	0	0	0	0	0	0	1	0.004	0.961			CRRWCRTPERAAYCC	0	1	0	0	0	0	0	0	0	0	0	0	1	0.009	0.923
CRYWCKTLEGQAYCC	0	1	0	0	0	0	0	0	0	0	0	0	1	0.004	0.966			CRYWCKTLEGQAYCC	0	1	0	0	0	0	0	0	0	0	0	0	1	0.009	0.932
CRYWCKTPEDQAYCC	0	0	0	0	0	0	0	0	0	0	0	1	1	0.004	0.97			CRYWCKTPEDQAYCC	0	0	0	0	0	0	0	0	0	0	0	1	1	0.009	0.94
CRYWCKTPQNQAYCC	0	0	0	0	0	0	0	0	0	0	0	1	1	0.004	0.974			CRYWCKTPQNQAYCC	0	0	0	0	0	0	0	0	0	0	0	1	1	0.009	0.949
CRYWCRTNFGQYYCC	0	0	0	0	0	0	0	0	0	0	0	1	1	0.004	0.979			CRYWCRTNFGQYYCC	0	0	0	0	0	0	0	0	0	0	0	1	1	0.009	0.957
CRYWCTTPESKLYCC	0	0	0	0	0	1	0	0	0	0	0	0	1	0.004	0.983			CRYWCTTPESKLYCC	0	0	0	0	0	1	0	0	0	0	0	0	1	0.009	0.966
CRYYCINHLEREYCC	0	0	0	1	0	0	0	0	0	0	0	0	1	0.004	0.987			CRYYCINHLEREYCC	0	0	0	1	0	0	0	0	0	0	0	0	1	0.009	0.974
CRYYCRTPEDVAYCC	0	1	0	0	0	0	0	0	0	0	0	0	1	0.004	0.991			CRYYCRTPEDVAYCC	0	1	0	0	0	0	0	0	0	0	0	0	1	0.009	0.983
CSRWCPGSTPGLFVCC	0	0	0	1	0	0	0	0	0	0	0	0	1	0.004	0.996			CSRWCPGSTPGLFVCC	0	0	0	1	0	0	0	0	0	0	0	0	1	0.009	0.991
CVYWCKTPDFKFYCC	0	1	0	0	0	0	0	0	0	0	0	0	1	0.004	1			CVYWCKTPDFKFYCC	0	1	0	0	0	0	0	0	0	0	0	0	1	0.009	1
Totals	1	39	1	55	1	65	1	2	1	3	1	63	233						1	21	1	20	1	28	1	2	1	3	1	37	117
